# Supplementary material for: Duration of Immunity Induced after Vaccination of Cattle with a Live Attenuated or Inactivated Lumpy Skin Disease Virus Vaccine
Source: Microorganisms. 2023 Jan 13;11(1):210. doi: 10.3390/microorganisms11010210 (PMC9864976; doi:10.3390/microorganisms11010210)
Supplement: Supplementary file 1 [file microorganisms-11-00210-s001.zip]

Archive with 16 entries (16 files):
- Fig S1_300dpi.jpg
- Fig S2_300dpi.jpg
- Fig S3_300dpi.jpg
- Fig S4_300dpi.jpg
- Fig S5_300dpi.jpg
- Figure S6a_300dpi.jpg
- Figure S6b_300dpi.jpg
- Figure S6c_300dpi.jpg
- Figure S7a_300dpi.jpg
- Figure S7b_300dpi.jpg
- Table S1_300dpi.jpg
- Table S2_300dpi.jpg
- Table S3_300dpi.jpg
- Table S4_300dpi.jpg
- Table S5_300dpi.jpg
- Table S6_300dpi.jpg
